# Supplementary material for: LRRC25 Inhibits IFN-γ Secretion by Microglia to Negatively Regulate Anti-Tuberculosis Immunity in Mice
Source: Microorganisms. 2023 Oct 5;11(10):2500. doi: 10.3390/microorganisms11102500 (PMC10608824; doi:10.3390/microorganisms11102500)
Supplement: Supplementary file 1 [file microorganisms-11-02500-s001.zip]

Archive with 1 entries (1 files):
- microorganisms-2622454-supplementary.pdf
